# Supplementary material for: Characterization of a Putative New Member of the Genus Potyvirus from Kudzu (Pueraria montana var. lobata) in Mississippi
Source: Viruses. 2023 Oct 25;15(11):2145. doi: 10.3390/v15112145 (PMC10675740; doi:10.3390/v15112145)
Supplement: Supplementary file 1 [file viruses-15-02145-s001.zip]

Archive with 1 entries (1 files):
- viruses-2648299-supplementary.pdf
